# Supplementary material for: In Vitro Bioaccessibility and Anti-Inflammatory Activity of a Chemically Characterized Allium cepa L. Extract Rich in Quercetin Derivatives Optimized by the Design of Experiments
Source: Molecules. 2022 Dec 19;27(24):9065. doi: 10.3390/molecules27249065 (PMC9781893; doi:10.3390/molecules27249065)
Supplement: Supplementary file 1 [file molecules-27-09065-s001.zip]

Archive with 1 entries (1 files):
- molecules-1977507-supplementary.pdf
